# Supplementary material for: Facile Synthesis of Zn-Co-S Nanostrip Cluster Arrays on Ni Foam for High-Performance Hybrid Supercapacitors
Source: Nanomaterials (Basel). 2021 Nov 26;11(12):3209. doi: 10.3390/nano11123209 (PMC8706522; doi:10.3390/nano11123209)
Supplement: Supplementary file 1 [file nanomaterials-11-03209-s001.zip]

Archive with 1 entries (1 files):
- nanomaterials-1415531-supplementary.pdf
